# Supplementary material for: Structural Optimization and Interaction Study of a DNA Aptamer to L1 Cell Adhesion Molecule
Source: Int J Mol Sci. 2023 May 11;24(10):8612. doi: 10.3390/ijms24108612 (PMC10218236; doi:10.3390/ijms24108612)
Supplement: Supplementary file 1 [file ijms-24-08612-s001.zip]

Archive with 1 entries (1 files):
- ijms-2367251-supplementary.pdf
